# Supplementary material for: Sterol and lipid analyses identifies hypolipidemia and apolipoprotein disorders in autism associated with adaptive functioning deficits
Source: Transl Psychiatry. 2021 Sep 9;11:471. doi: 10.1038/s41398-021-01580-8 (PMC8429516; doi:10.1038/s41398-021-01580-8)
Supplement: Supplementary file 3 — Supp_Table_01_NHANES-III_percentiles_cholesterol_4.0–16.9 yrs_Tierney_Transl_Psychiatry_2021 [file 41398_2021_1580_MOESM3_ESM.xlsx]

## Sheet: Supp_Table_01_NHANES-III_percen
Supp_Table_01_NHANES-III_percentiles_cholesterol_4.0-16.9 yrs_Tierney_Transl_Psychiatry_2021
Sex	Age	0th	1th	2th	3th	4th	5th	6th	7th	8th	9th	10th	11th	12th	13th	14th	15th	16th	17th	18th	19th	20th	21th	22th	23th	24th	25th	26th	27th	28th	29th	30th	31th	32th	33th	34th	35th	36th	37th	38th	39th	40th	41th	42th	43th	44th	45th	46th	47th
Female	1: 4-5.9	60	109.3	114	119	125	126	128	129.9	132	133	134	136	137	138	139	140	141	141.8	142.4	143	143	144	144	145	145	146	147	148	149	150	150	152	152	153	153.8	154	155	156	157	157	158	159	159	159	160	160	161	161
Male	1: 4-5.9	64	112.2	115.4	118	120.2	121.6	124.3	127	128	131	132	133	133.5	135	135	136	137	139	140	140	140	140	141	142	142	143.8	144	144	145	147	147	148	149	149	149	150	150	151	151	153	153	153.8	154	155	155	156	156.3	157.8
Female	2: 6-8.9	84	106	114	121	123	126.8	127.5	130	132.3	132.9	136	139	140	141	142	143	143	144.8	145	146	146	148	148	149	150	150	150	151	152	153	153	154	155	156	156	156	157	158	158	158	159	160	161.2	162	162	163	163	163
Male	2: 6-8.9	93	116	118.9	120.9	122	127	128	130	132	133	134	136	137	139	139	140	143	144	144	144	145	145	145	145	146	147	147	149	149.7	150	151	151.1	152	152	152	153	154	156	156	158	159	160	160.1	161	161	162	162.6	163
Female	3: 9-11.9	97	116.4	123.9	127	128	130.4	131	131.9	133	135	136	138	139	141	142	143	143	145	145.3	146	146.1	147	148	148	148	149	149	150.7	151.2	153	154	155	155	155	155	156	157	158	159	160	160	161	161	162	163	163.7	164	165
Male	3: 9-11.9	68	109.7	116	123	129.4	135	136	137	138.5	140	140	141	143	143	144	145	145	147	148	148.1	150	150	151	151	153	153	154	154.3	155	155	156	157	157.6	158	159	159	160	161	162	162	163	164	164	165	166	167	167	168
Female	4: 12-14.9	93	106	108.3	117	117.8	119.2	122.7	124.9	127	127	127	130	132	132	133.2	134	134.1	135	137	138	138.7	139	139	140	141	142	142	143.1	144	145	146	147	148	148	148	150	150.5	152.3	153	154	155	155	156	157	157	157	158	158
Male	4: 12-14.9	92	110	115.3	116.5	117	117	119	119	123	124	126	126	126	127	129	130	130	131.9	135	136	137	138	139	140	141.4	142	142.7	143	144	144	145	145.8	146	146	147	147	148	150	150	151	151.7	153	155	155	156	156	157	158
Female	5: 15-16.9	86	108.3	113	117.1	117.4	117.8	120.2	122	126	128.3	131	131	133	133.9	135	135	136	137.2	138.3	139.4	140.8	141	142	142	142.5	144	145	145	146	147.5	148	148	149	150	150	150	151	151	152	153	153	153	153	153	153.1	154.8	155	155
Male	5: 15-16.9	82	82	96.9	105.7	108.9	111.4	114	118.6	119	120	121.1	122	122	122.1	122.5	122.9	125	125	125	125.2	127	127	130	131	131	132	133	133	134	135	135	135.1	136	139	139	139	141	142	143	143	143	143	143.2	144	144.7	145	146	146
[truncated: 53 more columns]
