# Supplementary material for: Sterol and lipid analyses identifies hypolipidemia and apolipoprotein disorders in autism associated with adaptive functioning deficits
Source: Transl Psychiatry. 2021 Sep 9;11:471. doi: 10.1038/s41398-021-01580-8 (PMC8429516; doi:10.1038/s41398-021-01580-8)
Supplement: Supplementary file 5 — Supp_Table_03_NHANES-III_percentiles_ApoA1_4.0–16.9 yrs_Tierney_Transl_Psychiatry_2021 [file 41398_2021_1580_MOESM5_ESM.xlsx]

## Sheet: Supp_Table_03_NHANES-III_percen
Supp_Table_03_NHANES-III_percentiles_ApoA1_4.0-16.9 yrs_Tierney_Transl_Psychiatry_2021
Sex	Age	0th	1th	2th	3th	4th	5th	6th	7th	8th	9th	10th	11th	12th	13th	14th	15th	16th	17th	18th	19th	20th	21th	22th	23th	24th	25th	26th	27th	28th	29th	30th	31th	32th	33th	34th	35th	36th	37th	38th	39th	40th	41th	42th	43th	44th	45th	46th	47th
1: 4-5.9	Female	85	97.9	99.3	101	101	103.1	106	108.3	109	111	111	112	112	112.8	113.3	114	115	115	115.6	116	116	116	116	116	117	118	118	119.5	121	121	121	121.7	122	122	123	123	124	125	125	125	125	126	126	126	127	128	128	128.7
2: 6-8.9	Female	82	98	105.9	106.4	108	109.5	113	114	114	115	115	116.1	117	117	118.6	119	119	119	119	120	121	122	122	123	124.2	125	125	126	126	126	126	126	127	127	127	128	128	129	129	129	129	130	130	130	130	130	130	130.9
3: 9-11.9	Female	78	104.2	105	109	110	110	112	116	118	118	119	119	120	121	121	121	122	122	123	123	123.8	124	124.7	125	125	126	126	126	127	127.9	128	128	128	128	129	129.4	130	131	131	132	132	132	132.4	133	134	134	135	135
4: 12-14.9	Female	83	100	103.1	103.8	105	106	109.7	110	110	110	110.8	111	111.7	112	112	112	112	112.5	113.2	114.4	115	115.1	116	116.2	117	117.7	119	119	119.9	120	120	120	121	121	122	123.1	124	124	124	124	124.5	125	126	126.5	127	128	128	129
5: 15-16.9	Female	98	98	98.5	99	100	100.8	101.6	103.8	106	106	107.9	110.4	112	112	112	112	113	118	118	119	120	120	121.1	123	124	124	124.9	125	126	126	126	126	129	129	129	129	129	129.8	130	130	130.5	131	132	132	132	132	132	132
1: 4-5.9	Male	87	98	98	100.5	106	107.8	110	111	112	112	112	112	113.5	114.9	117	117	118	118.9	119	119	119	119	119	120	120	121	122	122	123	123	124	124	125	125.1	126	126	126	126	127	128	128	129	129	130	130	131	131	131
2: 6-8.9	Male	100	100.8	105.4	106	106.4	109	111	112	112	114	116.1	118	118	118	118	119	119	119.6	120	121	121	121	123	123.2	125	125.5	126	127	129	129	129	130	131	131	132	132	132	132	134	135	136	136	137	138	138	138	138	139
3: 9-11.9	Male	71	102.1	102.9	107.2	112	113	113	113	114.2	116	117.8	119	119	120	121	123	124	124	124	125.2	125.6	126	126	126	127	127	128	129.7	130	131	131.3	132	132	132	132	132.2	133	134	134.6	135	135.3	136	137	137	137	138	139	140
4: 12-14.9	Male	82	85	93.8	98.6	99.7	100.9	104.7	110	111	112	112	113	113	115	115	116	117	117	118	119	119	119	119	119	119.2	120	120.6	121.4	122	123	124	124	125	126	126	126	126	126.9	127	127.4	128	129	130	130.4	131	131	131.5	132
5: 15-16.9	Male	89	89	89	89	89	89	93	98.7	105	105	105	105	105	105.8	106	107	107.7	108	108	108.4	109.5	110.1	111.4	112	112	112.3	112.8	114	114	114.1	114.5	114.8	115	115	116	116	116.5	117.4	118.6	119	120	120	120.2	120.9	121	121	124	124
[truncated: 53 more columns]
