# Supplementary material for: Sterol and lipid analyses identifies hypolipidemia and apolipoprotein disorders in autism associated with adaptive functioning deficits
Source: Transl Psychiatry. 2021 Sep 9;11:471. doi: 10.1038/s41398-021-01580-8 (PMC8429516; doi:10.1038/s41398-021-01580-8)
Supplement: Supplementary file 6 — Supp_Table_04_NHANES-III_percentiles_ApoB_4.0–16.9 yrs_Tierney_Transl_Psychiatry_2021 [file 41398_2021_1580_MOESM6_ESM.xlsx]

## Sheet: Supp_Table_04_NHANES-III_percen
Supp_Table_04_NHANES-III_percentiles_ApoB_4.0-16.9 yrs_Tierney_Transl_Psychiatry_2021
Sex	Age	0th	1th	2th	3th	4th	5th	6th	7th	8th	9th	10th	11th	12th	13th	14th	15th	16th	17th	18th	19th	20th	21th	22th	23th	24th	25th	26th	27th	28th	29th	30th	31th	32th	33th	34th	35th	36th	37th	38th	39th	40th	41th	42th	43th	44th	45th	46th	47th
1: 4-5.9	Female	42	47.6	52	55.2	56	58	60	63	63	63	64	64	65	66	67	67	67	67	67	67.5	69	70	70	70	71	71	72	73	73	73	73	73	74	74	75	75	76	78	78	78	78	78	79	79	79.2	80	80.9	81
2: 6-8.9	Female	43	52	54.9	56.7	60	60	60	60.8	62	63	64	64	64	64	64	66	66	67	67	67	69	69	69	69	70	71	71	72	72	72	72	72	72.4	73	74	74	75	75	75	75	75.1	76	78	78	79	79	79.9	80
3: 9-11.9	Female	43	47.7	52	54	55	57	57	57	59	59.5	61.5	62	62	62	63	63	65	66	67	67	68	68	68	70	70	70	70	71	71	71	72	73	73	74	74	75	75	75	76	76	76	76	78	78	78	79	79	79
4: 12-14.9	Female	48	49.2	50.8	52.1	54.1	57	57.9	58	59	59	60	62	62	63	63	64	64	64.1	64.6	65	65	65	66	66	66	66	66	67	68	68	68	69	69	69	69	69	70	70	70	71	72	74	74	74	75	75	76	76
5: 15-16.9	Female	43	43.7	44.8	45.9	47	48.1	49.2	50.3	52.8	53	54.5	55	56.4	57.5	58.3	59.9	61.4	62	62	63.1	64	65.6	66	66.3	67	67	67	68	68	68	68	68	69.2	71	71	72	72	72	72	72	72	72	73	73	73	74	74.9	75
1: 4-5.9	Male	43	43	49	56.3	57	58	59	60	60.5	62	62	62.5	63	64	64	65	66	66	66	66	67	68	68	68.2	69	69	69	69	70	70.8	71	71	72	72.2	73	73	73	74	74	74	75	75	75	75	75.4	76	76	77
2: 6-8.9	Male	43	49	51.7	54	57	57	59	60	63	63	64	65	65	65	66	66	67	67	67	67	68	68	68	68	68.9	69	69	69	70	70	70	70.3	71	71	71	72	72	72	73	73	73	74	74	74	74	74	74	75
3: 9-11.9	Male	43	43.3	48.8	51	51	52	53.3	57	58	58.8	59	60	60	62	62	63	63	64.1	65	66	66.7	67	67	68	68	68	69	69	70	70	71	71.9	72	72	72	73	73	74	74	74	75	75	75.1	75.5	75.9	76	76	76
4: 12-14.9	Male	43	43	49.8	52	52.8	53.9	54	54	56.9	57	57.1	58	58	59	60	60	60	60	60	62	62	62	64	65	65.7	66	66	66	67	68	68.8	69.3	70	70	71	71	71	71	71	71	72	72.6	73	73	74	74	75	75
5: 15-16.9	Male	46	46	46.7	48	48.1	48.6	54	55	55	55.5	56	57	57	58	58	59	60	60	60	64.1	65	65	65	65.4	66	66.6	67	67	67.7	69	69	69	69	69	69	70.1	71	71	71	71	71	72	72	72	72	72	72	72.7
[truncated: 53 more columns]
