# Supplementary material for: Sterol and lipid analyses identifies hypolipidemia and apolipoprotein disorders in autism associated with adaptive functioning deficits
Source: Transl Psychiatry. 2021 Sep 9;11:471. doi: 10.1038/s41398-021-01580-8 (PMC8429516; doi:10.1038/s41398-021-01580-8)
Supplement: Supplementary file 9 — Supp_Table_07_NHANES-III_percentiles_cholesterol_17.0–90.0 yrs_Tierney_Transl_Psychiatry_2021 [file 41398_2021_1580_MOESM9_ESM.xlsx]

## Sheet: Supp_Table_07_NHANES-III_percen
Supp_Table_07_NHANES-III_percentiles_cholesterol_17.0-90.0 yrs_Tierney_Transl_Psychiatry_2021
Sex	Age	0th	1th	2th	3th	4th	5th	6th	7th	8th	9th	10th	11th	12th	13th	14th	15th	16th	17th	18th	19th	20th	21th	22th	23th	24th	25th	26th	27th	28th	29th	30th	31th	32th	33th	34th	35th	36th	37th	38th	39th	40th	41th	42th	43th	44th	45th	46th	47th
Female	A: 17-17.9	100	102	107.8	109.8	111.8	112.5	113	118	122.8	124	125.9	127.4	128	128	128	128.7	132.2	133	133.4	134	135.4	136	138	138.8	139	139	139.4	139.9	142.3	143	143	143	143	145.4	146	148.4	150	150	150.9	151	152	153	153.6	154	154	154	156	156
Male	A: 17-17.9	87	87	91	95.9	99	100.4	101.8	116	118.6	119	119	119	119.6	121.4	122.5	123.1	123.6	125.2	126.1	127.8	130.4	130.8	133	136.2	136.6	137	138.1	139.2	139.6	141	141	144	144	144	144	144	144.3	144.9	145.9	147	147	147.3	148	149	150.5	151	152	152.9
Female	B: 18-20.9	97	111.1	116.2	118	122	125	128	130	132	135.3	138	139	140	141	142	142.8	144	144.1	147	147.2	148.7	149	150	151	152	152.4	154	155	155	155.6	156	157	157	157.9	158	158	159	159	160	160	161	162	163	164	165	165.3	167	168
Male	B: 18-20.9	94	112.1	115	115	117	122.1	123.7	125	125	126	128	129	130	131.3	133.3	134.7	135.8	136	137	139	139	139	140	140	141	142	144	144.2	144.8	145	147.2	148	149	149	150	151	152	153	153	153	153	154	154	154	155	155.7	156	156.9
Female	C: 21-23.9	105	117.7	121	121.6	127.2	130	131	133	134	134	139	140	140.2	141	141.5	143	144	145	147	149	150	152	152.4	153.4	155	155	156	157	157	157	158	159	161	162	163	164	164	165	166	166	167	167	169	169	170	171	172	172
Male	C: 21-23.9	103	111.4	113	114.5	115.8	122	127	127	128.2	131.5	133.9	136	138.9	142	143	143	143	144	145	146	147	147	148	148	148	149	151	152	152	154	154	154	155	156	157	157	158.4	159	160	160	161	162	162.3	163	165	165	165.5	167
Female	D: 24-26.9	103	123	126	127.4	129	132	133.8	135	138.5	140.1	140.9	143	143.9	145	145	147.7	148.3	149	150	150	150	151	151.9	153	154	155	157	158	159	160	160	161	164	166	167	167.7	168	169	170	170.8	172	173	173.8	175	175	176	177	179
Male	D: 24-26.9	92	101	104	113.5	124	132	136	136.8	138.2	139	141	141.6	143.8	147	148.6	150	152	153	153.9	154.3	155	156	157	157	158	158	160	162	163	164	164	164.1	165	166	168	169	169	169	169.7	172	172	172	174	174	174	175	175.1	176
Female	E: 27-29.9	81	121.1	123.9	130.2	133.5	135	137	140	142.3	144.4	145	145	147	149	150	151	151	153.3	155	156	156	157	157	158	159	160	161	161.9	164	166	169	169	170	170	171	171.8	172	173.7	175	177.5	178.2	179	180	181	181.2	182	183	183
Male	E: 27-29.9	115	119.1	122	125	125.7	129.9	132	132.4	132.9	135.5	136.7	138	141.5	143.5	145	145.9	148	150	150	152	153	153	155	157	160	161	162	162	163.8	164	166	168	169	170.3	171.4	172.3	173	174	175	176	176.3	177.8	179	180	180	181.1	182	183
Female	F: 30-39.9	94	123	129	131.8	135	138	139.2	142	143	145	146	148	149	151	151.3	153	154	156	157	159	160	162	163	163	164	165	166	167	167	168	169	169	170.2	172	172	173	174	175	176	176	177	178	179	179	180	181	182	183
Male	F: 30-39.9	79	121	130	135	138	139	143	146	148	149.5	153	154	157	159	161	162	162	163	163.3	164	165	166	167	168	169	170	172	174	174	175	177	178	180	180	181	182	183	185	186	187	188	190	190	191	192	193	194	194
Female	G: 40-49.9	108	130.7	140	144	146	150	152	154	155	156	158	160	162	162	163	164	167	168	169	170	171	172	173	174	175	176	178	179	179	180.4	181.3	182	183	184	185.7	187	189	190	190	191	192	193	194	195	196	197	198	199
Male	G: 40-49.9	83	123.2	135	140.9	145	147	152	155	159	161	164	165.9	167	169	171	173	175	176	177.3	179	180	181	183	184	185	186	187	187	189	190	190	192	192	193	194	195	196	198	199	199	200	201	201	201	203	204	204.8	206
Female	H: 50-59.9	94	141.5	146.9	156	159.4	166	169	171	174	175.1	177	178	181	182	183	185	187	188	189	190.7	192	194	195	196	197	199	200	201	202	203	204	205	206	207	208	209	210	212	212.1	214	214	215	217	218	218	220	221	222
Male	H: 50-59.9	89	123.9	135	140.6	151	154	156	157.6	160	161.4	165.2	169	170	173	175	177	178	180	180	182	184	186	189	189	190	191	193	193	195	196	198	198	199	199	200	200.1	201	202	203	204	204	204	205	205	208	209	210	211
Female	I: 60-69.9	104	147	153.9	161	165.6	171.5	176.7	178	180	182	183	184.5	187	189	191	192	193	194	195	197	198	200	201	202.1	205	205	207	207	208	209	211	211.8	213	214	215	216	217	218	219	220	221	222	222	223	224	226	227	227
Male	I: 60-69.9	59	128	140.5	148	151	154	157.6	161	164	168	170	171	173	175	176	178	179	179.8	181	182	183.4	185	186	188	188	190	192	193	194	195	197	198	199	200	201	202	203	204	205	206	207	207	208	208	209	209.1	211	212
Female	J: 70-79.9	94	127.7	148.5	155	158	166	167.4	170.2	172	175	177.2	181	183.3	185	187	189	190	191.7	194	194.8	195	197	198	198	199	200	202	203	206	206.8	208	209	210	211	212.7	214.4	216	217	219	220	221.9	223	225	226	227	228	230	230
Male	J: 70-79.9	96	128.2	138.9	144	144	147.3	148.2	151	152.5	156	159	162	163.3	167	167	169	170	172.6	173	174.7	176	176	177	177	178	179.9	181	183	184	186	187	188	188	189	189	191.6	193	194	195	196	197	198	199	199	200	201	201	203
Female	K: 80-89.9	74	146.7	153.3	161	164.2	167.2	171.4	174	176.6	178	179	180.1	182	182	183.8	184	186	187	188	189	190.2	191	192	193	196	197	198	199	202	204	205	205	206.5	208	209	210	212	213	215	216	216	217.7	218.4	219.8	220.2	221	222	222
Male	K: 80-89.9	95	124.6	132	135.6	140.6	144	147.1	150	151	153	154	155	156	158	159	160	162	163	164	165	167.2	169	171	172	173	176	177	178	180	180	181.4	182	182	183	183.1	184	185.4	187	187.5	190	192	192.7	194	194.6	195	196	197	198.3
Female	L: 90	157	157	158.8	160.2	160.7	161.6	162.8	164	165.1	167	168.2	168.7	171.1	175.1	176.6	178.1	184.5	187	188.3	188.9	189.7	190.7	191	191	191	191	191.3	191.8	193.5	195.3	196.2	197.1	198	198.5	199.1	199.9	200.8	202.1	205.4	207.4	208.6	210.2	211.7	212	213.9	215.1	216.8	218.6
Male	L: 90	116	116	116	116.8	121.9	124	131.7	150.6	152	153.3	154.7	155.4	155.8	156.4	156.9	157.4	158	159.6	161.3	162	162	162	162	162	162	162	162	162.6	163.3	164	164.4	164.8	165	165	165.2	165.5	165.7	166	166.9	168.1	169.2	170.5	171	171	171.9	173.3	174.7	176.4
[truncated: 53 more columns]
