# Supplementary material for: Sterol and lipid analyses identifies hypolipidemia and apolipoprotein disorders in autism associated with adaptive functioning deficits
Source: Transl Psychiatry. 2021 Sep 9;11:471. doi: 10.1038/s41398-021-01580-8 (PMC8429516; doi:10.1038/s41398-021-01580-8)
Supplement: Supplementary file 10 — Supp_Table_08_NHANES-III_percentiles_HDL_17.0–90_yrs_Tierney_Transl_Psychiatry_2021 [file 41398_2021_1580_MOESM10_ESM.xlsx]

## Sheet: Supp_Table_08_NHANES-III_percen
Supp_Table_08_NHANES-III_percentiles_HDL_17.0-90_yrs_Tierney_Transl_Psychiatry_2021
Sex	Age	0th	1th	2th	3th	4th	5th	6th	7th	8th	9th	10th	11th	12th	13th	14th	15th	16th	17th	18th	19th	20th	21th	22th	23th	24th	25th	26th	27th	28th	29th	30th	31th	32th	33th	34th	35th	36th	37th	38th	39th	40th	41th	42th	43th	44th	45th	46th	47th
A: 17-17.9	Female	22	28.1	30.1	31	31.4	32.5	33.4	34	34	34	34.9	36	36.5	38	39	39	39	40	41	41.6	42	42	42	42	42	43	43	43	44	44	44	45.6	46	47	47	47	47	47.2	48	48	49	49	49	49	49	49.2	50	51
B: 18-20.9	Female	25	28	29.7	30	33.1	35	35	37.4	38	39	39	40	41	41	42	42	43	43	43	43	44	44	44	44.9	45	45	46	46	46	47	47	47	48	48	48	48	49	49.1	50	50	50	50	51	51	51	51	52	52
C: 21-23.9	Female	19	28	29	32	35	36	36	36.7	38	38.1	39	40	41	41	41	41	42	43	43	43	43.7	44	44	44.3	45.2	46	46	46	46	47	48	48	48	48	49	49	49	50	50	50	50	51	51	52	52	52	52	52
D: 24-26.9	Female	26	29	31.6	32	34	35.3	36	37	37	38	39	39	39	39	40	40	41	42	42	43	43	43	44	44	44	44	45	45	46	46	46	47	47	48	48	49	49	50	50	51	51	52	52	53	53	53.4	54	54
E: 27-29.9	Female	22	28.4	30	31	33	33	34	35	35	36	36	36.3	37	38	38	39	41	41	41	41	41	42	42	42	43	44	44	44	45	45	45.7	46	46	46	47	47	48	48	48	49	49	49	50	50	50	50	50	51
F: 30-39.9	Female	17	26	28	30	32	33	34	35	36	36	37	38	38	39	39	40	40	41	41	41	41	42	42	43	43	44	44	45	45	46	46	46	47	47	47	48	48	49	49	50	50	50	50	51	51	51	51	52
G: 40-49.9	Female	18	30	32	34	35	36	37	37	38	38	38	39	39	40	41	41	41	42	42	42	43	44	44	44	45	45	45	46	46	46	47	47	48	48	48	48	49	49	49	50	50	50	50	51	51	51	52	52
H: 50-59.9	Female	12	26	28	31	33	34	35	36	36.6	38	38	39	40	40	40.9	41	41	41.7	42	42	43	43	44	44	45	45	45.6	46	46	46	47	47	47	48	48	48	49	49	50	50	50	51	51	51	52	52	52	52.2
I: 60-69.9	Female	14	22	26	30	31	33	34	35.7	36	37	38	38	39	39	40	40	41	41	42	42	42	43	43	43	44	44	44	45	45	45.8	46	47	47	47	47	48	48	48	49	49	50	50	50	51	51	51.1	52	52
J: 70-79.9	Female	15	26.1	28	30	32	32	34	34	34.4	35	36	37	37	38	39	40	40	41	41	42	42	43	43	44	44	45	45	46	46	47	47	47	48	48	48.4	49	50	50	50	51	52	52	53	53	53	54	54	54
K: 80-89.9	Female	25	27.8	30	31	32	33	34	34	36	36	37	38	38.3	39	40	40	40	41	41	41	42	43	43	43.5	44	44	44	44.3	45	46	46	46	47	47	48	48	48	48	49	49	50	50	51	51	51	52	52	52
L: 90	Female	26	26	29.1	32.4	35.4	36.8	37.8	38.4	39	39.6	40	40	40.9	42	42	42	42	42	42	42	42	42	42.4	42.9	43	43	43.3	43.9	44	44.4	44.9	45	45	45	45	45	45.3	45.7	46.1	46.9	47.3	47.8	48	48	48.8	49.9	51.2	51.8
A: 17-17.9	Male	18	24.3	24.9	25.7	26.6	29	29.4	30	32	32	32	33	33	35	35	36	36	36	36	36	36	36	36	36.1	38	38	38	38	38	38	38	38.5	39	39	39	39	39.5	40	40	41	42	42	42	42	42	42	42	43
B: 18-20.9	Male	22	26	28	28	31	32	33	33	34	34	34.6	35	35	35.5	36	36	36	36	37	37	37	37	38	38	38.7	39	39	39	39	40	40	40	40	40	41	41	42	42	42	42	42	43	43	43	44	44	44	45
C: 21-23.9	Male	17	22.3	23.3	26	26	27	28	30	30	31	32	33	33	34	34	34	35	35	36	36	36.5	37	38	38	38	39	39.8	40	40	40	41	41	42	42	42	42	42	42	42	43	43	43	43	43	44	44	44	44
D: 24-26.9	Male	14	25.9	26.3	28.7	29	29.4	30	30	30.8	31.6	32.4	34	34	34	34.1	35	36	36	36	37	38	38	38	38	38	38	38	39	39	39	40	40	40	40	41	42	42	42	42	42	42	42	42	43	43	44	44	44
E: 27-29.9	Male	22	22.3	25.4	28	29	29	30	30	31.2	32	33	33	34	34.4	36	36	36	36	37	37	37	38	38	38	39	39.7	40	40	40.3	41	41	41	42	42	42	42	42	42	43	43	43	43	43	44	44	44	44	44
F: 30-39.9	Male	8	15.9	23.3	24	26	27	28	29	30	31	32	32	33	33	34	34	34	35	35	35	36	36	36	36	37	37	37	37.3	38	38	39	39	39	39	40	40	40	40	40	41	41	41	41	42	42	42	42	43
G: 40-49.9	Male	13	19	22.2	25	26	26	28	28	29	29	30	30	30	30	31	32	32	32	33	34	34	34	35	35	35	36	36	36	36	37	37	37	38	38	38	38	38	39	39	39	40	40	40	41	41	41	42	42
H: 50-59.9	Male	14	24	24	25	26	27	28	28	28	29.5	30	30	31	31	32	32	33	33	34	34	34	34	35	35	36	36	36	36	37	37	37	37	38	38	38	38	38	39	39	39	39	39	40	40	40	41	41	41
I: 60-69.9	Male	12	22.5	24	26	28	28	28.3	29	29	30	30.6	31	32	32	32	32	33	34	34	34	35	35	35	36	36	36	36	36.1	37	37	37	37.5	38	38	38	38	39	39	39	39	40	40	40	40	41	41	41	42
J: 70-79.9	Male	16	20	27	27	28	28	28	29	29	30	31	31	31.7	32	33	33	33	34	34	34	34	35	35	36	36	36	36	37	37	38	38	38	38	38	39	39	40	40	40	40	41	41	41	41	42	42	42	42
K: 80-89.9	Male	13	22	24	25.5	27	28.7	30	30	30	31	31	32	33	33	34	34	35	35	36	36	36	37	37	37	38	38	38	38	38	39	39	39	39	40	40	40	40	41	41	41	41	41	42	42	42	42	43	43
L: 90	Male	26	26	26.5	27.8	28	28	29.2	32.1	34	34	34	34.8	35.9	37	37	37.1	37.9	38.8	39	39.2	39.4	39.6	39.7	39.9	40	40	40	40	40	40.6	42	42	42	42	42	42	42	42	42	42.5	43	43	43	43	43	43	43	43
[truncated: 53 more columns]
