# Supplementary material for: Sterol and lipid analyses identifies hypolipidemia and apolipoprotein disorders in autism associated with adaptive functioning deficits
Source: Transl Psychiatry. 2021 Sep 9;11:471. doi: 10.1038/s41398-021-01580-8 (PMC8429516; doi:10.1038/s41398-021-01580-8)
Supplement: Supplementary file 11 — Supp_Table_09_NHANES-III_percentiles_ApoA1_17.0–90.0 yrs_Tierney_Transl_Psychiatry_2021 [file 41398_2021_1580_MOESM11_ESM.xlsx]

## Sheet: Supp_Table_09_NHANES-III_percen
Supp_Table_09_NHANES-III_percentiles_ApoA1_17.0-90.0 yrs_Tierney_Transl_Psychiatry_2021
Sex	Age	0th	1th	2th	3th	4th	5th	6th	7th	8th	9th	10th	11th	12th	13th	14th	15th	16th	17th	18th	19th	20th	21th	22th	23th	24th	25th	26th	27th	28th	29th	30th	31th	32th	33th	34th	35th	36th	37th	38th	39th	40th	41th	42th	43th	44th	45th	46th	47th
A: 17-17.9	Female	96	96	96	101.9	106.5	109.3	110	111.2	111.7	112	112	112	112	112	112.5	112.9	114.7	116	116	116	116	116.2	116.9	117.2	117.7	118.7	119	119	119	119.1	119.6	120	122.5	123.6	124	124.2	125.5	126.8	128.9	129	129	129.2	129.7	130.1	130.6	131	131.2	131.4
B: 18-20.9	Female	83	94.1	99.7	105	105.6	109	109.4	111.6	112	112.8	113.1	116	116	116.3	118	118	118	119	120	120	120.7	121	121	121	122	122	122	122	123	124	125	125	126	126.3	126.9	127	128	128	129	130	130	130.7	131	131	131	132	132.8	133
C: 21-23.9	Female	59	102.3	110.9	112	113.2	114	114	114	116	116	118	119	119	121	122.1	123	123	124.3	125.7	126	127	127	128	128	128	129	130	130	131	132	132	132	133	134	134	135.6	136	137	137	138	139	139	139	139.3	140	140	140.7	141.5
D: 24-26.9	Female	64	64	64	90.3	102.3	103	103.7	106	109.1	109.7	110.3	110.9	112.4	114	115	116.1	116.9	118.9	119	120.3	120.9	123	123	123.6	124	124	125	125.1	126.4	128	129	129.4	130	131.4	132	132	132	134	134.2	137	138	138	139	139	139	139	139	139
E: 27-29.9	Female	70	95.9	104.3	105	105	110.6	112	115	117.7	119	119.9	120.9	121	123	123.3	124.8	125	126	126	126	126	128	129	130	130.3	132	132	132	133	135	135	135	135	137	137	137	137.1	137.7	138.6	139	139	140	141	141.9	142	144	145.6	146.2
F: 30-39.9	Female	72	98	104	106.5	108.2	110	110	111.8	112.9	114	115	117	118	119	119	120	121	121	123	123.7	124	125	125	126	126	126	126	127	128	128	129	130.1	131	132	132	132	134	135	135	136	137	137.8	139	139	139	139.3	141	142
G: 40-49.9	Female	78	98.6	109.2	112	114.5	115	116	118	119.9	121	122	125	126	128	128	129	129.8	130	131	132	132	132	133	133	134	134	135	135	135	135	136	136	137	137	137	138	138.1	139	139	139.3	140	140	140	141	142	142.3	143	143
H: 50-59.9	Female	83	96.8	108	112	113.8	117	118	119.5	121	123	124	126	127	127.8	128	129	130	130.4	131.7	132	132	132	133	134	134	135	137	138	138	139	139	139	141	142	143	144	145	146	146	146	146	148	148	148.3	149	149.6	150	151.7
I: 60-69.9	Female	86	101.7	112.2	117	118.5	119.9	121	122	122.3	124	125	126	126	127	129	130	131	131	132	132	134	135	135	136	136.9	138	139	139	140	141	143	143	144	145	146	146	146	146	147	148	148	149.2	150	151	151	152	152	153
J: 70-79.9	Female	66	89.4	115	116	118.2	119	119	122	122	124	125	126	127	127.2	129	130	132	132	133	134	135	136	137	138	138	139	139	139	139	140	141	141	142.4	143	144	145	146	146	146	147	147	148.3	149	149	150	150	151	152
K: 80-89.9	Female	98	100.3	109.8	112.8	115	118.4	120	122.6	123	123.7	124	124	124	125.2	126	126.4	128	128.9	130	130	131	131	131	132	133.4	134	135	135	135.3	137	137	137.5	138	139	139	140	140.5	141	142	143	144	144	145	145.9	146	146	148	149
L: 90	Female	84	84	84	85.4	93.7	102	110.3	118.5	121	123.1	125	125.4	125.7	126.1	126.5	126.8	127.5	128.4	129.4	130.4	131.3	132.3	133.2	134.2	135	135	135	135	135.6	136.7	137.7	138.7	139.7	142.2	142.9	143.6	144.2	144.9	145.3	145.7	146	146.5	147	148.1	149	149.9	150.9	151
A: 17-17.9	Male	93	93.2	93.6	93.9	103.9	107	107	107	107	107	107.2	107.5	107.8	110.6	112	112	112	112	112	112	112	112	112	113	113.4	113.8	114.4	115	115.3	115.7	116.7	117	117	117	117	117	117	117	118	118.4	118.7	119.1	119.3	119.5	119.7	120	122	123.2
B: 18-20.9	Male	86	86.5	93.5	95.4	96.7	98	99.1	103	103	103.6	104.7	107	108	109	111	111	113	114	115	115	115	115	115	116	116	117	117	118.3	119	119	119	119	119	120.2	120.6	120.9	121	121	121.7	123	123.3	124	124.1	125	125	125.9	126	126
C: 21-23.9	Male	92	98.3	100.4	102.8	103.9	105	105	107	107	109.2	109.9	110	112	113	113.5	114.3	114.9	115	115	116.2	116.9	118	120	120	120	120.2	120.9	122	123	124	124	124	124	124	124	125	125	126	126	126	126.1	126.7	127	127	127	128	128	128
D: 24-26.9	Male	92	92	92	93.3	99.9	101	103.6	106	111	112	112	112	114	114	114	114.2	116	116.2	118	118	118	119	119	119	120.6	121	121	121	121.4	122	123	123	123.9	125	126	126	126	126.3	127	127	127	127.4	128	129	129.8	131	131	131
E: 27-29.9	Male	95	95	95.7	102	102	103.1	106	107	110	111.8	112	112.6	113	113.3	114.8	115.2	116	117	118.3	119	119	120	121	123	123	123.7	124	124	125	125	125.2	126	126	126	127	127	128	129	129.8	131	132	132	132	132	132	132	133	134
F: 30-39.9	Male	75	94.4	99	100	100.9	105	107	108	110	111	112	112.3	113.7	114.9	115	116	117	118	119	119	119	120	120	120	121	122	122	123	123	124	124.3	125	126	126	126	126	126	127	127	128	129	130	130	131	131	131	131	132
G: 40-49.9	Male	76	85.7	96.4	98	101	103	103.8	105.6	106	107	108	109	110	110.7	112	112	113	114	114	115	116.4	117	117	118	119	119	120	121	121	122	122	123	124	125	126	126	126	126	127	127	128	129	130	130	130	131	131.2	132
H: 50-59.9	Male	92	97.7	103.5	104.5	105.3	107	108.4	109	110	110.5	112	112.1	113	113	114.7	117	118	118	118	119	119	119	119.2	120	120	121	121	122	122	123	123	123	124	124	124	125	126	126	127	128	128	129	129	130	130	131	132	132
I: 60-69.9	Male	71	102	104	106.8	108	111	111	112	113.1	114.8	115	116	117	118	118	119	119	119	119	119	120	120.4	121	121.5	122	123	123	124	124	125	126	126	126	126	127	128	128.6	129	129.3	130	130.4	131	132	132	132.3	133	134	134
J: 70-79.9	Male	63	101	103	106	108	111	111	112	112	114	114	115	116	117	117	118	119	119	119	120	120	120	120.9	121	121	122	122.4	123	123	123	124	125	125	126	126	126	126.9	127	127.1	129	130	130	130	130.9	132	132	132	132
K: 80-89.9	Male	98	98	103	105.7	106.6	107	107	109	110.1	111.4	113.1	114.8	115	116	117	118	118	119	119	119	120	121	121	121.1	122	123	123	124	125	125.4	126	127	128	129	129	130	130	130.5	131	131	131	132	132	132.3	133	133.1	134	134
L: 90	Male	109	109	109	109	109	109.6	110.3	111	111.7	112.5	113.2	113.9	114.6	115.3	116	116	116	116	116	116.3	117.3	118.4	119.2	119.7	120.1	120.6	121	121	121	121.1	121.8	122.5	123.2	123.9	124.5	125.3	126.3	127.4	128.1	128.4	128.6	128.9	129.3	129.7	130.2	130.6	131	131.3
[truncated: 53 more columns]
