# Supplementary material for: Sterol and lipid analyses identifies hypolipidemia and apolipoprotein disorders in autism associated with adaptive functioning deficits
Source: Transl Psychiatry. 2021 Sep 9;11:471. doi: 10.1038/s41398-021-01580-8 (PMC8429516; doi:10.1038/s41398-021-01580-8)
Supplement: Supplementary file 12 — Supp_Table_10_NHANES-III_percentiles_ApoB_17.0 years-90.0 yrs_Tierney_Transl_Psychiatry_2021 [file 41398_2021_1580_MOESM12_ESM.xlsx]

## Sheet: Supp_Table_10_NHANES-III_percen
Supp_Table_10_NHANES-III_percentiles_ApoB_17.0 years-90.0 yrs_Tierney_Transl_Psychiatry_2021
Sex	Age	0th	1th	2th	3th	4th	5th	6th	7th	8th	9th	10th	11th	12th	13th	14th	15th	16th	17th	18th	19th	20th	21th	22th	23th	24th	25th	26th	27th	28th	29th	30th	31th	32th	33th	34th	35th	36th	37th	38th	39th	40th	41th	42th	43th	44th	45th	46th	47th
A: 17-17.9	Female	50	50	50	50	50.7	54	56.9	58	58.1	58.4	58.6	58.9	59	59.3	60	61.3	62.6	63.2	64	64	64.1	64.6	65.1	65.5	66	66.4	66.8	67.3	67.8	69	69.5	70	70	71.1	72	72	72	72.4	72.7	73	75	75	75	76	76	76.6	77.7	78.1
B: 18-20.9	Female	40	46.9	51.1	51.8	52.8	53.3	54.5	55.3	56	56.5	57.5	59	60	62	62.5	64	65	66	67	67	67.6	69	69	70	71	71	72	72	73	73.7	74	74	74	75	75	75	75	75	75.8	76	76	76.3	78	78	78.3	78.8	79	79
C: 21-23.9	Female	43	56.8	58.2	60	62	65	66	66	67	67	67.3	68	68.9	71	72	72	72	72	73	73	73	74	74.3	74.8	75	77.1	78.5	79	79	80	80	80	80.7	81	82	82	82	82	83	83	83	84	84	84	85	85	85	85.5
D: 24-26.9	Female	47	56.1	59	61.1	62.4	63	65	65	66	66	66.7	67.3	68	68	68.1	69	69	69	69	70	70	70.8	71.1	71.8	72	72	73	73	74	76	76	78	79	80	80	80	81	81	81	82.1	83	83	83	83	83.8	84	86	86
E: 27-29.9	Female	43	47.6	53	56.4	60	60.9	62.6	64	64	64	64	64	65.3	66.3	67	67	67	67.8	68	69	69	70	70	71	71	75.1	76	76	76	76	76	78	78	78	79	80	80	81	81	81	81	81.4	82	82.1	82.7	84	85	85.4
F: 30-39.9	Female	40	43	51.9	54.2	57	59	62	64	66	67	68	69	69.5	71	71	71	71	72	73	74	74	74.3	75	75	76	76	76	78	78	78	79	79	80	80	81	81	82	83	83	84	84	84	85	86	86	87	87	88
G: 40-49.9	Female	51	57.5	62	65	67	70	70	71	73	74	75	75.4	76	78	79	80	80.9	81	82	82	82.8	83	83	84	84	84	84	85	85	85	86	86	87	87	87	87.5	88	88	89	89	90	90	90	91	91.4	92	94	94
H: 50-59.9	Female	53	64	68	71	71	74.2	78	79	80	83.8	85	85	85	85.8	86.7	88	89	90	90	90.2	92	92	94	94	96	96	96	97	97	98	98	99	100	100	101.8	102.7	103	103	104	105	105	106	107	109	109.2	110	111	112
I: 60-69.9	Female	43	55	65	71.4	74	75	78	79	80	80.9	82	83	84	84	85	86	87.7	88.1	91	92	94	95	95	97	98	99	100	101	101	103	104	104	105	106	107	107	109	109	109	111	111	111	112	114	114	115	115	116
J: 70-79.9	Female	54	61.5	70.3	73	78.5	80	80	81	82.3	83.1	86.5	88	89	90.7	91	91	92	92	94	94	96	97	98.8	99	100	100	102	103	104	104	105	105	106	106.8	107	109	110	110	111	112	112	113	114	114	114	115	115	116
K: 80-89.9	Female	54	60	66	72	75	78.1	79	80.3	81.8	83	84	84	84.9	85.9	86.7	88	88	88.9	89	89.4	91.8	94	94	94.2	95	96	97	97.4	98	98	99	99	100	101	101	101.5	102	103.7	105	105	106	106	107	107.1	109	109.7	110	112
L: 90	Female	87	87	87	87	87	87	87	87	87.1	87.7	88.2	88.7	89.2	89.8	90.2	90.6	91	91	91	91	91	91	91.1	91.3	91.5	91.7	92	92.8	93.7	94.5	95.4	96.5	97.9	98.6	99.2	99.8	100.4	101	101	101	101	101	101.2	101.4	101.6	101.9	102.6	104.1
A: 17-17.9	Male	44	44	44	44	44	44	44.7	45.9	48.3	57	57.3	57.7	58	58.2	58.4	58.6	58.8	59	60.3	63.6	65.2	65.5	65.9	67	67.3	67.6	67.9	68	68	68	68	69	70	70	70	70	70	70.6	71.4	72	72	72	72.7	73.2	73.5	73.9	74	76
B: 18-20.9	Male	52	55.3	56	56.7	57	58	58	59	60.2	62	62.9	63	63.1	63.5	64	64	64.1	66	66	66	67	67.5	68	68	68	69	69	70	70	70	70	71	71	72	72	72	72.5	73	73	73	73.1	73.4	73.8	74	74	74.5	75	75.7
C: 21-23.9	Male	43	54.4	57	57	57.6	58.7	62	62	62.7	66	66	66	69	70	70	71	71	71	71	72	72	72	72	72	72	74	74	74.3	75.3	76	76	76	76	79.6	80	80	80.3	81	81	81	81	82	83	83	83	84	84	84
D: 24-26.9	Male	44	44	55.4	56.8	57.7	59	62.6	63	68	69.5	71	71	72	72.7	73	73.5	74	74	74	74	75	75.2	75.7	78.5	79	79	79.4	80.8	81	82	82	82	82.5	83	84	84	84.4	85	85	85	85	86	87	87	87.1	88	89	89
E: 27-29.9	Male	46	46	46	46	49.6	60.2	63	65	65.3	66	66	69	69.4	70.8	71.4	72	72	74	74	74	76	78	79	80	81	81	81	82	82	82	85	85	85	85.8	86	87	87	87	87	87	87.6	89	90	90.7	91	91	91	91.8
F: 30-39.9	Male	43	57	62	62	62	62.9	64	68.6	70	72	73	74	75	76	78	80	80	81	83	84	85	86	86	87	88	89	89	89.6	91	91	91	92	94	94.1	96	96	97	97	98	99	99	100.8	101	102	103	103	104	105
G: 40-49.9	Male	51	59.6	66	68.2	71	71	72.5	75	76	79	81	83	84.4	87	87	88	89	89	90	90	91	92	94	95	95	97	97	98	99	99	100	100	101	101	102	102	103	103.6	104	104.5	105	105.7	106	107	107	108	109	110
H: 50-59.9	Male	44	62	66	71.4	72	76	76.4	82	83.2	84	84	85	86	86	88	90	91	91	91	91	92	92	92	94	96.5	98	99	100	100	101.1	102	103	104	105	105	106	106	107	109	109	110	110.1	111	112	112	113	114	114
I: 60-69.9	Male	53	56	70	73.3	76.5	81	83	86	87	88	89	90	91.4	94	94	95	95.5	97	97	98	99	99	100	101	101	101	102	102	103	104	104	106	106	106	106.3	107	109	110.5	111	111	111	112	113	113	114	114	114	114
J: 70-79.9	Male	50	70	71	74	76.5	79	79.8	81	82	82	83.1	85	86	87	89	89.2	91	91	92	94	94.4	95	96	97	97	97	98	98.4	99	100	100	100	101	101	101.7	103	103	103	103	104	104.9	105	105	105.9	106	107	109	109
K: 80-89.9	Male	59	62.5	63.4	67	69.7	70	72.5	73	73.7	75.7	78	79.6	80.6	81	82	82.5	83	84.5	85	86	87	88	89	89	89.3	90.6	91.5	92.3	94	94	94	94.8	95	96	96.7	97	97	97	98	98	98	99	100	102	102	102	103	103
L: 90	Male	69	69	69	69.1	69.8	70.5	71.2	72	72.7	73.4	74.4	76.2	78.1	79.9	81.9	83.9	85.9	87.2	87.7	88.2	88.7	89.1	89.3	89.6	89.8	90	90	90	90	90	90.5	91.9	93.2	94.2	94.7	95.2	95.7	96.1	96.6	97.2	100	102.7	105.4	107.6	109.2	110.7	112.2	113
[truncated: 53 more columns]
