# Supplementary material for: Sterol and lipid analyses identifies hypolipidemia and apolipoprotein disorders in autism associated with adaptive functioning deficits
Source: Transl Psychiatry. 2021 Sep 9;11:471. doi: 10.1038/s41398-021-01580-8 (PMC8429516; doi:10.1038/s41398-021-01580-8)
Supplement: Supplementary file 13 — Supp_Table_11_NHANES-III_percentiles_calculated_LDL_17.0–90.0 yrs_Tierney_Transl_Psychiatry_2021 [file 41398_2021_1580_MOESM13_ESM.xlsx]

## Sheet: Supp_Table_11_NHANES-III_percen
Supp_Table_11_NHANES-III_percentiles_calculated_LDL_17.0-90.0 yrs_Tierney_Transl_Psychiatry_2021
Sex	Age	0th	1th	2th	3th	4th	5th	6th	7th	8th	9th	10th	11th	12th	13th	14th	15th	16th	17th	18th	19th	20th	21th	22th	23th	24th	25th	26th	27th	28th	29th	30th	31th	32th	33th	34th	35th	36th	37th	38th	39th	40th	41th	42th	43th	44th	45th	46th	47th
A: 17-17.9	Female	30	34	41.5	43.3	45.1	46.9	60.2	60.7	61.3	64	64	64	64	64	64	64	64	64	64	64	66	66.1	66.5	67.1	70	74	74.8	76.5	77.2	77.9	78.6	79	79.8	80.7	81.6	82	82	82	82	82	82.3	83	83.6	84.1	84.3	84.5	84.7	84.9
B: 18-20.9	Female	36	38	49	50.4	51.8	54.8	56	59.2	59.7	61	61	64	70	70.4	71	73.3	74.8	77	77	77.2	79	80	80	82	82	82.5	84.6	85.7	86	86	86	86	87.2	87.7	88	90	90	91	91.7	92	92	92	94.9	95	95.3	96	96	96
C: 21-23.9	Female	20	49.8	57.2	58	59	60.9	63.7	65.8	70	70.4	70.9	72.3	75	76	78.1	79	79	79.8	80.4	81	81.5	82	82.8	84	84	86	86	89.6	92	93	93	95.6	97	97	97	97	98	98	98	99	99	99.5	100	102	102	102	102	102
D: 24-26.9	Female	44	54.8	57	57	58.1	58.7	59	63.8	66.4	67.5	68.7	70	74.5	75.3	76.3	76.9	78	80.4	86	86.1	86.4	86.7	87.1	89	90	93	93	94	94	94	95	95	95	97.3	98	99.2	99.9	102.2	102.8	104	105	106.4	107	108	108	108	109	110
E: 27-29.9	Female	40	40	43.7	52	52.6	58	61.4	63.3	63.6	64.8	68.6	70.8	73.7	74.9	75.9	77.7	78	80	80	80	81.3	82	83	83	84	86	87	89	90	91.3	92	92	93	93	93.8	94	94.2	94.6	94.9	96	97	98	98	98	98.5	99.1	99.4	99.7
F: 30-39.9	Female	26	44.4	53	59.2	64.6	67	68	69	70	71	74	76	79	81	82	83	84.8	87	88	88.1	90	90.6	91	92	93	94	94	94	95.1	96	97	97	98	99	100	101	101	101.2	102.5	103	104	105	105	107	107	108	109	109
G: 40-49.9	Female	28	56	67	68.7	70	76	81	81.1	85	85	85	87	87	89	90	91	92	93	93	94	95	96	97	97	97	97.9	99.9	101.4	102.4	104	104	105	106	106.9	108	109	110	110	111	112	112	113	114	115	115	116	116	116.3
H: 50-59.9	Female	20	59.8	63.2	68	73	80	82.5	84	85.7	90	93.5	96	98	98	99	101	103	104	105.6	106.1	107	108.1	109	111	112	116	117	118.4	120	120.7	122	122	124	125	126	127.2	128	128	129	129	130	130.1	131	133	134	135	135	137
I: 60-69.9	Female	40	56.1	59	70.6	76	81	85.1	87	90.2	92	93	96.8	98	104.6	107	109.7	111.2	112	114	115	116	117	118	119	120.7	122	123	124	125	126	126.8	127.8	128	130	131	132	132	133	134	134	134.5	136	138	139	139	140	141.1	143
J: 70-79.9	Female	28	55.5	67.2	72	76	81.2	89	93	95	96.4	97.5	98.6	102	104	107	108	108	109	109	111	111	115.2	117	118	119	119	120.1	122	123	124.7	125	126.1	128	128	128.7	130	130	131	132	133.9	135	136.7	138	139	140	141.6	142.1	143
K: 80-89.9	Female	22	68.3	70.5	72	75	81.2	90	90	91	92.6	99.8	101	102	102	103	103	104	104.7	106	106.8	108.2	109.2	111	112.4	113.8	114.4	115	115.3	116.7	117.8	119	121	121	121.6	124	124	124	126	127	127	129	130	131	131	131	132	132	133
L: 90	Female	45	45	45	45	45	45	45	45	45	61.9	85.6	87.2	88.8	90.4	92	92.4	92.9	93.3	93.7	94.1	94.4	94.7	95	96.5	98.3	100	101.8	103.5	104	104	104.5	105.6	106.7	107.8	108.9	110.2	114.1	116.3	116.9	117.5	118	118.6	119.2	119.9	120.5	121.2	121.8	122.4
A: 17-17.9	Male	38	38	38	38	38.6	39.5	40.5	52.4	57.7	59.2	60.7	62.4	65.6	67.3	68.7	70.2	71.6	72.7	74	74.3	74.5	74.8	75	77	78.2	78.4	78.6	78.9	80	80.2	80.4	80.6	80.8	81	81	81.2	81.4	81.6	81.7	81.9	83	83	83	83	83	83	83.7	86.1
B: 18-20.9	Male	41	54.4	57.9	59.3	60.8	62.9	64.2	66	66.2	66.8	67.2	67.7	69	70	71.2	71.5	71.8	72	72	72	72	74	75	75	75	75.7	76.5	78	78	78	78.3	80	80.2	81	81	81	81.6	82.6	83	83.8	84	86	89	89.6	90	90	90	91
C: 21-23.9	Male	48	51.4	52	54.4	59.6	61	66	68.3	74	74	74	74.6	77	79	79.6	80	81.6	82	82	82	85	85	86	86	86	87	87	90	90	90	92	92	92.5	93	93	93	93	93	93.1	93.7	95	95	97	98	99	99	99	99
D: 24-26.9	Male	20	37.6	41.7	56.4	71.8	75.1	76.3	81	81.4	81.7	82	84.5	85	85.7	86.3	86.9	87	87	87.4	89	91.6	95.1	95.8	96.5	97.1	97.6	98	99	99	99.1	99.8	101.2	102	102.4	103	103	104	104.6	105	105	105	108	108	108	109	109	109	110
E: 27-29.9	Male	41	73.1	77	77	77.8	78.5	79.1	79.9	80.5	81	81.8	82.7	87	88	88	88	88	88.2	89	90	95	96.3	96.8	99	99.2	100	101	101	102	102	104	104	104	105	105	105	105	106	106.8	108	108	108.6	110	113	113	113	116	119.3
F: 30-39.9	Male	47	58.5	60	63.2	68	76	82.8	85.3	88	89	90	92	92	94	95	95	96	97	97	98	99	100	100	101	102.1	103	104.2	106	107	108	109	110	112.2	113	114.6	117	120	121	121.1	122	122	123	124	125	126	127	127.2	128
G: 40-49.9	Male	31	58	70	74.2	77.7	81	85.6	86	87.4	89	92	93.4	95	97	99.9	102.1	106	107	109	110	111	112	113	113.8	115	116.2	118	118	119	119.8	121	121.6	123	123	124	124	125	126	126	126	126.9	128	129	129	130.8	132	134	135
H: 50-59.9	Male	34	40.2	63.2	70.8	73.9	82.3	85.2	87	89.1	89.7	90	90	91.9	93.7	94.7	97	101	102.7	106.9	109.3	110	111	112	112	113.1	115	116	117	117.1	119	120.7	121	123	123	124	124	125	126	127	127	128	128.1	129	129	129	129	130	130
I: 60-69.9	Male	30	68	70.7	74.8	79	81	85	87.7	90	91.3	92	98.8	102	103	103.8	104.8	108.4	109.2	110	111	112	113	114.4	116	118	118	119.7	120	121	121	122	122	123	124.5	125.4	127	127.5	128.7	129	130	130.1	132	133	134	134	135	136	136
J: 70-79.9	Male	26	58.1	61.6	70	75.8	80.1	84	86	87.4	89	90	91.7	93	94	94.5	96	96.4	99	101.3	103	104	106	107.8	108	109	109.9	110.8	111	111.6	112	113	113	113.3	114	114.5	115.6	117	117.8	118	118	119	119.5	121.7	123	123	123.3	125.2	126
K: 80-89.9	Male	57	57.6	63.7	67.6	74.1	75.8	77.5	81.1	85	86	88	88.5	89.4	91.8	93.2	96	96.3	97	99.1	101.9	102.7	103.8	104.2	105.1	107	108	109	109.6	110.7	111	112	112.2	115	116	116	116.4	117.7	118	119	119.8	120.7	121	121.8	122	123	123	123	124.1
L: 90	Male	71	71	71	71	71	71	71.9	72.9	73.9	74.9	75.9	76.9	77.8	78.8	79.8	80.8	81.8	82.4	82.8	83.3	83.7	84.2	84.6	85.4	87.2	89	90.7	92.5	94	94.3	94.6	94.8	95.1	95.3	95.6	95.8	96.1	96.4	96.6	96.9	97	97	97	97	97	97	97	97
[truncated: 53 more columns]
