# Supplementary material for: Sterol and lipid analyses identifies hypolipidemia and apolipoprotein disorders in autism associated with adaptive functioning deficits
Source: Transl Psychiatry. 2021 Sep 9;11:471. doi: 10.1038/s41398-021-01580-8 (PMC8429516; doi:10.1038/s41398-021-01580-8)
Supplement: Supplementary file 14 — Supp_Table_12_NHANES-III_percentiles_triglycerides_17.0–90.0 yrs_Tierney_Transl_Psychiatry_2021 [file 41398_2021_1580_MOESM14_ESM.xlsx]

## Sheet: Supp_Table_12_NHANES-III_percen
Supp_Table_12_NHANES-III_percentiles_triglycerides_17.0-90.0 yrs_Tierney_Transl_Psychiatry_2021
Sex	Age	0th	1th	2th	3th	4th	5th	6th	7th	8th	9th	10th	11th	12th	13th	14th	15th	16th	17th	18th	19th	20th	21th	22th	23th	24th	25th	26th	27th	28th	29th	30th	31th	32th	33th	34th	35th	36th	37th	38th	39th	40th	41th	42th	43th	44th	45th	46th	47th
A: 17-17.9	Female	30	33.8	37.1	38.3	40	43.4	45.3	46	46	47.9	49	49	49	49	49	49	50	50.3	50.5	50.8	51	51.4	51.7	52	52.5	53	54.4	56.6	57	58	60	60	60	60	60.9	61.9	62	62	63	63.6	65	65	66	67.1	71	73	77.3	77.9
B: 18-20.9	Female	33	35.8	38.6	39	39.2	41	44	45	46	47	48	49	49	50.8	51	51.1	52	53	53	53.3	55	55	56	56	57	58	58	59	59	59	60	61	61	63.4	64	65.4	66	66	66.7	67	67	69	70	71	72	72	72	73
C: 21-23.9	Female	26	32.6	36	37.9	41	43	43.2	44	46	47	48	49.1	51	54	54	56	56.5	58.7	60	61	61	62	62	64.1	66.1	67	67	68	68	69	70	72.1	74.1	75	76	78	79	82	84	85	85	87	88	88	88.1	89	89	89.3
D: 24-26.9	Female	27	35.1	38.1	39.5	41	43.7	46	47.7	49.8	53	53	54	55	56.7	58	58	58	58.8	60	60	60	62	63.7	65	66	67.2	67.6	68	68	68	69	69	70	71	75	76	76	77.4	78.2	79	79.2	80	80	81.5	84	84	86	86
E: 27-29.9	Female	27	33.2	38.1	39.3	40.3	41	41	41	41.8	43	44.7	47	47	49	50	51	52.6	54	55	55	56	56.2	57	58	58.2	59	60	60	63	64	64	64	65	68	70	73	74	75.2	77	77.2	77.7	79	80.5	81	81	82	82.5	83.4
F: 30-39.9	Female	23	35	40	42	43	44	46	48	48.2	49	50	51	52	53.1	55	56	56	57	57	58	59	59	60	61	62	63	64	64	66	66.4	67	68	69	69	70	70.1	71	72	73	75	76	77	78	79	79	80	81	82
G: 40-49.9	Female	29	36.9	41.4	43.5	47	49	49	49	50	52	54	55	55	56	57	58	58	59.6	61	62	63	65	66	67	68	68	69	70.9	72	73	74	75	75	76	76.3	77	78	80	81	84.6	85.1	87	88.4	89.6	91.1	93.8	95	96
H: 50-59.9	Female	34	42.4	45	47.4	51	54.6	58	61	64	65	68	70	70	71.6	72	73	74.2	76	78	79	80.3	82	83	84	85.1	87	89	90.5	93	93	95	96	98	99.1	101.2	102.2	105	106	107	108.4	110	110.8	112	113.9	115	116	120	122
I: 60-69.9	Female	29	43.6	56.5	59	60	62	64	68	69.7	71	71.9	73	74.6	75.6	76.8	79	81.5	83.9	85.9	88	89	91	92	96.6	97.4	98	98	99.6	101	101.7	104	106	108	109	110	110	111.8	112	113	117	119	120	121	123	126	127	131	131.7
J: 70-79.9	Female	40	57.1	60	63.8	68	68	71.7	75	75.2	76	78.4	79.6	82	82.8	84	84.6	85	88.5	89	91	94	95.4	96.3	97	99	101	102	104	105	106	108.4	109	110.7	111	113	114	115.7	116.7	119.2	122	124	124	125	125	126	128	129	130
K: 80-89.9	Female	45	49.4	57.1	60.3	61	62.4	66.4	68.9	71.8	73	74	74	75	76	77.8	78	79	80.2	82	84	85.7	87	88	88	89	90	90	90.9	94	95	96	97	99	101	102	103	105	107	107.9	109	109.9	110	111	113.8	114.9	116	118	120
L: 90	Female	63	63	63	63	63	63	69.3	73	73	73	73	73.1	73.6	74.2	74.7	76.8	81	81	81	81	81	82.9	84.1	84.4	84.7	84.9	85.5	86.1	86.6	87.2	87.8	88.4	89	92.8	96.6	100.4	109.6	115.3	117.3	119.2	121.2	127.4	129.3	131.3	133.3	135.6	139.1	139.5
A: 17-17.9	Male	33	36	36.3	36.7	37	37	37	37.5	38.3	43	44.4	45.9	47.4	48	48	48	48.8	50	50	50	50.3	50.7	51.5	54.1	54.4	54.7	55	55.8	56.7	57	57	58.8	59.5	60	60.6	62.1	64.1	65.1	66	66	66.1	66.4	66.7	67	67.6	68.4	69	71.5
B: 18-20.9	Male	30	37.4	45	45.9	46	46	47.6	48.6	51	53	53.2	54	54	55	55.8	56.9	57	57	59	59.4	61	61.3	61.7	62	62	62.1	62.5	63	64	64	65	66	66	67	69	69	69	69	69	71	72	73	75	75	76	76	79.4	80
C: 21-23.9	Male	28	33.2	40	40	41.7	48	49.2	53.4	55	55	55	55	56.5	58	58.1	59	60	60	60	60.7	62	62	62	62	62.8	63	64	65	66.2	67	67	68.4	69	69.5	71	71	72	72	72.9	75	75	76	76	77	77	79	80	80
D: 24-26.9	Male	30	37.9	42	42.3	44	47.3	49	50	50.4	52	52	52.9	56	59	59	60.1	61	63.9	65.1	66	66	66	67	68	68.8	70.1	70.9	71	72	72.6	76.1	77	77	78	78	79	79.2	80.2	81	81.5	82.6	85	88	89	89	89.5	90.1	91
E: 27-29.9	Male	27	30.8	33.8	35	35.9	36	38	40.4	44.8	45.7	50	51	51	55	55	57	57.6	59	59	61	62	64	64	65	65	66	67.5	68	71	71	71	72.2	74.3	75	78	78.4	79	82.4	84	85	85.3	86	86	86.9	89.1	90	91.1	91.7
F: 30-39.9	Male	30	41	41	45	49	51	53	55.8	57	58	60.5	62	63	65	66	68	70	71	71	73	75	77	77	78	79	80	81.8	82	84	84	85	85	86	87	88	89	89	90	91.6	94	95	96	98.3	100	100	101	102	103
G: 40-49.9	Male	27	41.7	46.9	51	51.6	54.5	56.7	59	60	62	64	66	69.4	71	72	75	76.4	78.2	80	81.2	82	84	85	86.8	88	89	91	92	93	94	94	97	99	100	103	103	103	105	109	110	111.4	113	115	116	119.9	120	122	123
H: 50-59.9	Male	32	45	45	54	58	59	61	62	64.5	66	70	73	75	77	78.6	80	80	81	81	83	84	85	85.8	87.3	89	89.6	93	94.8	97	97	98.8	100	101	102	103	104	105	107	107	108	110	110.4	115.4	118	121	123.7	125.3	126.8
I: 60-69.9	Male	33	47.4	55	57	61	62.7	69	72	75.5	77	80	81.4	83	85	85.9	87	88	89	90	91	92	93.7	95	98.6	100.2	101	102	103	104	104	106	107.9	110.1	113	113	114	118	119	121.1	122.6	126.6	127	128	131	133	134	135	137
J: 70-79.9	Male	34	37.9	48	55.9	60	62	65	66	68	70	71	73.2	77	79	82	83	85	85	88	90.9	94	96	97	98	98.4	99	101	102.1	104	104	107.4	108	110	112	112.7	115	116	117	119.7	122	122	122.5	124	125	127	128.3	130	132
K: 80-89.9	Male	37	48.8	52.4	56	60.4	62.1	64.7	65.8	67	68	69.9	70.3	72	73	73	74.5	76.8	78	79	82	83	83	85	85	86	87	87.8	90	90.6	91	92	94	94	94.9	96.9	98	98.8	100.1	102.4	104	106	107	110	110.8	111	113	115.7	117
L: 90	Male	43	43	43	43	43	44	46.4	48.9	51.3	53.7	56.1	58.5	60.1	61.4	62.7	63.2	63.5	63.8	64.1	64.4	64.6	64.9	65.2	65.5	65.8	66	66.2	66.4	66.6	66.8	67	67.2	67.4	67.6	67.8	68	71	73.9	76.9	79.8	82.7	85.7	88.6	91.5	94.5	98.7	103.3	107.8
[truncated: 53 more columns]
